# Supplementary material for: Effects of Weak Acids on the Microbiological, Nutritional and Sensory Quality of Baltic Herring (Clupea harengus membras)
Source: Foods. 2022 Jun 12;11(12):1717. doi: 10.3390/foods11121717 (PMC9222561; doi:10.3390/foods11121717)
Supplement: Supplementary file 1 [file foods-11-01717-s001.zip]

Archive with 1 entries (1 files):
- foods-1727842-supplementary.pdf
